# Supplementary material for: Cutaneous sensitivity in unilateral trans-tibial amputees
Source: PLoS One. 2018 Jun 1;13(6):e0197557. doi: 10.1371/journal.pone.0197557 (PMC5983436; doi:10.1371/journal.pone.0197557)
Supplement: S1 Text — (XLSX) [file pone.0197557.s001.xlsx]

## Sheet: Control Subjects
Subject	Site	Frequency	Trial 1	Trial 2	Trial 3	Threshold			Subject	Site	Frequency	Trial 1	Trial 2	Trial 3	Threshold			Subject	Site	Frequency	Trial 1	Trial 2	Trial 3	Threshold				Subject	Site	Frequency	Trial 1	Trial 2	Trial 3	Threshold
Subject 1	R Tib (4)	3	230.75	310	230.5	257.083	45.8273		Subject 2	R Tib (3)	3	884.5	411	401.5	565.667	276.159		Subject 3	R Tib (6)	3	477.75	474.25	418.75	456.917	33.0996			Subject 4	R Tib (2)	3	422.25	425.25	432	426.5	4.99375
		40	44.75	94.5	79.75	73	25.5526				40	84.75	97.5	100.5	94.25	8.36286				40	67.25	121	214.25	134.167	74.3792					40	128.5	147.5	148.25	141.417	11.1924
		250	11	8.25	10.5	9.91667	1.46487				250	3	3	5	3.66667	1.1547				250	12.5	14.25	16	14.25	1.75					250	1	1.75	8.5	3.75	4.13068
	L Tib (1)	3	603.5	366.25	438.25	469.333	121.641			L Tib (1)	3	415.5	475	459	449.833	30.791			L Tib (7)	3	404.5	396.25	444.75	415.167	25.9499				L Tib (3)	3	307.75	352.25	627.25	429.083	173.054
		40	96	83.5	137.75	105.75	28.4088				40	196.75	211.25	177.25	195.083	17.0612				40	135.5	126.5	126.25	129.417	5.2698					40	78.75	89.75	95.5	88	8.51102
		250	6	6.5	4.75	5.75	0.901388				250	11.5	13.25	13	12.5833	0.946485				250	22.5	23.25	34.25	26.6667	6.57806					250	10	25	30.5	21.8333	10.6105
	Heel (6)	3	220.25	241.25	272	244.5	26.0276			Heel (7)	3	240.25	243.75	283.5	255.833	24.0239			Heel (4)	3	202	321.25	393.25	305.5	96.5929				Heel (8)	3	260	312.25	359.75	310.667	49.8938
		40	41	59.25	35.75	45.3333	12.3347				40	31.25	38.75	60.5	43.5	15.1925				40	30.25	63.25	62.25	51.9167	18.7705					40	52.5	51.75	146.25	83.5	54.3444
		250	1.5	7	3.5	4	2.78388				250	1.75	2.25	1.5	1.83333	0.381881				250	2	2.5	5	3.16667	1.60728					250	8.25	6.75	8	7.66667	0.803638
	Quad (8)	3	438.25	461.75	377.25	425.75	43.6148			Quad (6)	3	401.5	361.25	548.25	437	24.0239			Quad (5)	3	288.75	449.75	385.5	374.667	81.0449				Quad (7)	3	289.25	257.25	381.75	309.417	64.6536
		40	299.25	116.75	90.25	168.75	113.79				40	162.25	160.25	250*	161.25	1.41421				40	143.75	148	158	149.917	7.31579					40	245.75	146	273	221.583	66.8601
		250	17	23.25	16.5	18.9167	3.76109				250	17.5	18.25	25.25	20.3333	4.27444				250	28.25	27	33.5	29.5833	3.44903					250	6	17.5	14.5	12.6667	5.96518
	R Lat Calf (7)	3	455.25	396	376.75	409.333	40.9133			R Lat Calf (8)	3	451.25	359.5	522.5	444.417	81.7146			R Lat Calf (1)	3	591.75	593.25	566	583.667	15.3182				R Lat Calf (5)	3	467.5	630	664.25	587.25	105.111
		40	60.5	66.25	71.25	66	5.37936				40	119.5	178.25	361.5	219.75	126.225				40	129	125.75	126.75	127.167	1.66458					40	82	116	61.5	86.5	27.5273
		250	29.5	33.5	33.5	32.1667	2.3094				250	37.5	37.5	31	35.3333	3.75278				250	17.5	21.75	38	25.75	10.8195					250	24	33.5	28.75	28.75	4.75
	R Med Calf (3)	3	537.5	598.4	621	585.633	43.1892			R Med Calf (5)	3	650.75	649.75	724.75	675.083	43.0155			R Med Calf (3)	3	342	451.75	476.5	423.417	71.5866				R Med Calf (6)	3	466.5	664	825	651.833	179.559
		40	161.75	124	113.75	133.167	25.2789				40	107.5	177.5	158.5	147.833	36.1985				40	81	80	57.75	72.9167	13.1442					40	140.75	142	140.75	141.167	0.721688
		250	31	31.25	29	30.4167	1.23322				250	30.75	30	28	29.5833	1.42156				250	26.5	29	39.5	31.6667	6.89807					250	19.25	18.75	25.75	21.25	3.90512
	L Lat Calf (5)	3	542.5	533.25	576.25	550.667	22.6334			L Lat Calf (4)	3	433.25	513.5	516.75	487.833	47.2985			L Lat Calf (2)	3	461.5	595.75	600.5	552.583	78.9162				L Lat Calf (4)	3	536	519.5	467	507.5	36.0312
		40	104.25	157.75	112	124.667	28.9119				40	139.75	65	64.25	89.6667	43.3751				40	40.75	41.25	61.5	47.8333	11.8383					40	59.75	102	95.5	85.75	22.75
		250	13.75	15.25	11.75	13.5833	1.75594				250	25.75	18.5	32	25.4167	6.75617				250	11.75	15.5	16	14.4167	2.32289					250	31	37.5	38.25	35.5833	3.98696
	L Med Calf (2)	3	487.75	362.25	481.5	443.833	70.7223			L Med Calf (2)	3	802.5	536	594.25	644.25	140.109			L Med Calf (8)	3	637.75	879.5	1012.5	843.25	189.987				L Med Calf (1)	3	546.5	596	589	577.167	26.7877
		40	113.5	108.5	134.25	118.75	13.6542				40	167	148.25	139.5	151.583	14.0498				40	115.25	123.75	126	121.667	5.66973					40	120.75	83.75	61.5	88.6667	29.9294
		250	32.5	30.75	32	31.75	0.901388				250	28	33.25	33.75	31.6667	3.18525				250	38.5	35	34	35.8333	2.36291					250	38	38.25	34	36.75	2.38485
	3Hz											40Hz											250Hz
Subject	R Tib	L Tib	Heel	Quad	R Lat Calf	R Med Calf	L Lat Calf	L Med Calf			Subject	R Tib	L Tib	Heel	Quad	R Lat Calf	R Med Calf	L Lat Calf	L Med Calf			Subject	R Tib	L Tib	Heel	Quad	R Lat Calf	R Med Calf	L Lat Calf	L Med Calf
1	257.083	469.333	244.5	425.75	409.333	585.633	550.667	443.833			1	73	105.75	45.3333	168.75	66	133.167	124.667	118.75			1	9.91667	5.75	4	18.9167	32.17	30.42	13.5833	31.75
2	565.667	449.833	255.833	437	444.417	675.083	487.833	644.25			2	94.25	195.083	43.5	161.25	219.75	147.833	89.6667	151.583			2	3.66667	12.5833	1.83333	20.3333	35.3333	29.5833	25.4167	31.6667
3	456.917	415.167	305.5	374.667	583.667	423.417	552.583	843.25			3	134.167	129.417	51.9167	149.917	127.167	72.9167	47.8333	121.667			3	14.25	26.6667	3.16667	29.5833	25.75	31.6667	14.4167	35.8333
4	426.5	429.083	310.667	309.417	587.25	651.833	507.5	577.167			4	141.417	88	83.5	221.583	86.5	141.167	85.75	88.6667			4	3.75	21.8333	7.66667	12.6667	28.75	21.25	35.5833	36.75
Average	426.542	440.854	279.125	386.708	506.167	583.992	524.646	627.125			Average	110.708	129.562	56.0625	175.375	124.854	123.771	86.9792	120.167			Average	7.89583	16.7083	4.16667	20.375	30.5008	28.23	22.25	34
St Dev	127.795	23.7353	33.8226	58.2309	92.6832	113.559	32.1804	166.428			St Dev	32.5888	46.8596	18.6452	31.7634	68.1797	34.4289	31.4191	25.7133			St Dev	5.14888	9.35476	2.49815	6.98427	4.15432	4.73141	10.3968	2.67274

## Sheet: Amputee Subjects
Subject	Site	Frequency	Trial 1	Trial 2	Trial 3	Threshold			Subject	Site	Frequency	Trial 1	Trial 2	Trial 3	Threshold			Subject	Site	Frequency	Trial 1	Trial 2	Trial 3	Threshold			Subject	Site	Frequency	Trial 1	Trial 2	Trial 3	Threshold													Traumatic Amputee
Subject 5	A Tib (6)	3	647.5		569.5	608.5	55.1543		Subject 6	A Tib (5)	3	793.25	737.5	859	796.583	49.6581		Subject 7	A Tib (5)	3	532.5	616	864	670.833	172.418		Subject 8	A Tib (6)	3	814	1457.5	1165	1145.5	322.193
		40	522.75	548	582.75	551.167	30.1251				40	408.5	361.25	311	360.25	39.8105				40	11.5	13.25	14	12.9167	1.2829				40	244.25	167	41.75	151	102.194
		250	36.5	40	40	38.8333	2.02073				250	22.75	26.75	31	26.8333	3.36856				250	3.5	3	2.25	2.91667	0.629153				250	39	35.35	37	37.1167	1.82779
	I Tib (5)	3	1217.5	1333	1349	1299.83	71.7501			I Tib (3)	3	266	277	753.4	432.133	227.214			I Tib (3)	3	584	709.5	819.75	704.417	117.957			I Tib (3)	3	413.5	418.75	457.25	429.833	23.8882
		40	25.25	33	46.5	34.9167	10.7539				40	250	410.25	457.25	372.5	88.7203				40		30		30	#DIV/0!				40	339.25	382	301.75	341	40.1536
		250	5	14.5	8.5	9.33333	4.80451				250	26.75	31	31	29.5833	2.00347				250	6	6.5	9.25	7.25	1.75				250	39.5	38	37	38.1667	1.25831
	Heel (2)	3	1018.5	1000.5	1047	1022	23.4467			Heel (8)	3	1137.75	968	1056.5	1054.08	69.3212			Heel (7)	3	383	299.75	372	351.583	45.2247			Heel (1)	3	1534.75	1518.5	1505	1519.42	#DIV/0!
		40	527.5	558.5	633.25	573.083	54.3624				40	371.75	431.75	740.25	514.583	161.44				40	13.5	13.75	15.25	14.1667	0.946485				40	945.5	444.75	876.5	755.583	271.391
		250	27.75	31.25	33	30.6667	2.67317				250	30.75	30.25	30.5	30.5	0.204124				250	2.5	3.25	4.25	3.33333	0.877971				250	35.75	31	34.5	33.75	2.46221
	Quad (1)	3	280.25	215.25	293.75	263.083	41.9712			Quad (2)	3	361	398	293	350.667	43.4844			Quad (2)	3	623	461.25	593	559.083	86.0437			Quad (2)	3	622.5	781.25	687.25	697	79.8229
		40	139	134	162.25	145.083	15.0755				40	231.5	298.25	288.75	272.833	29.4833				40	15	26	33.5	24.8333	9.30502				40	108.5	80.5	178.5	122.5	50.4777
		250	27.5	33.25	32.5	31.0833	3.12583				250	32	33.5	30	31.8333	1.43372				250	5.25	4	4.75	4.66667	0.629153				250	29.5	36	37.5	34.3333	4.25245
	Lat Resid (7)	3	793.25	988	1050.75	944	134.27			Lat Resid (7)	3	934.25	1335.25	1309.75	1193.08	183.319			Lat Resid (8)	3	202.75	245.25	262.25	236.75	30.6472			Lat Resid (5)	3	771		948.5	859.75	125.511
		40	175.5	71.25	307.25	184.667	118.267				40	294.25	400.75	445.75	380.25	63.5256				40	46.25	45.25	56	49.1667	5.93893				40	282.25		178.75	230.5	73.1856
		250	28.5	39.75	37	35.0833	5.8648				250	34.25	28.5	33.25	32	2.50832				250	9	17	15.5	13.8333	4.25245				250	27	34	34	31.6667	4.04145
	Med Resid (8)	3	1202	1257	1301	1253.33	49.6017			Med Resid (4)	3	542.75*	1046.25	982.75	1014.5	31.75			Med Resid (1)	3	311	357	537.75*	334	32.5269			Med Resid (4)	3	611.5	537	301	483.167	162.099
		40	361.75	540.5	594.25	498.833	121.722				40	361.25	354.25	351	355.5	4.27688				40	19.25	32.75	21.5	24.5	7.23274				40	345	386	162.25	297.75	119.124
		250	34.5	44.75	42.25	40.5	5.34439				250	33.75	33.5	29.5	32.25	1.94722				250	6.75	5.5	10.5	7.58333	2.60208				250	35.75	34.75	39	36.5	2.22205
	Lat Homol (4)	3	909.75	1312	1108.25	1110	201.131			Lat Homol (6)	3	768.75	846.25	559	724.667	121.342			Lat Homol (4)	3	506	666.25	673.75	615.333	94.7597			Lat Homol (7)	3	1246.25	1270.75	1257.75	1258.25	12.2577
		40	50.5	83	30.25	54.5833	26.611				40	496.75	497.5	513	502.417	7.48981				40	30.5	49.25	62	47.25	15.845				40	312.25	230	530	357.417	155.016
		250	15.75	39.75	16.5	24	13.6451				250	30.5	31	29	30.1667	0.849837				250	7	12.75	14.25	11.3333	3.82699				250	39.25	38.5	28.25	35.3333	6.1458
	Med Homol (3)	3	1082	1434.5	1059.25	1191.92	210.391			Med Homol (1)	3	416.5	302.75	420.5	379.917	54.5895			Med Homol (6)	3	253.9	588.25	536.25	459.467	179.915			Med Homol (8)	3	1610.5	1573.25	1574.75	1586.17	21.0866
		40	35	41.75	117.5	64.75	45.8073				40	373.75	322	293	329.583	33.3993				40	28	47.25	39	38.0833	9.65768				40	1201.5*	1190.25*	140.5	140.5	#DIV/0!
		250	22.25	32.25	33.5	29.3333	6.1661				250	**	13.5	24.5	19	5.5				250	16.5	17	23.5	19	3.90512				250	29.5	30.5	31	30.3333	0.763763
												* probe moved											*missed i3 scratching nose
												**catch?
	3Hz											40Hz											250Hz
Subject	A Tib	I Tib	Heel	Quad	Lat Resid	Med Resid	Lat Calf	Med Calf			Subject	A Tib	I Tib	Heel	Quad	Lat Resid	Med Resid	Lat Calf	Med Calf			Subject	A Tib	I Tib	Heel	Quad	Lat Resid	Med Resid	Lat Calf	Med Calf
5	608.5	1299.83	1022	263.083	944	1253.33	1110	1191.92			5	551.167	34.9167	573.083	145.083	184.667	498.833	54.5833	64.75			5	38.8333	9.33333	30.6667	31.0833	35.0833	40.5	24	29.3333
6	796.583	432.133	1054.08	350.667	1193.08	1014.5	724.667	379.917			6	360.25	372.5	514.583	272.833	380.25	355.5	502.417	329.583			6	26.8333	29.5833	30.5	31.8333	32	32.25	30.1667	19
7	670.833	704.417	351.583	559.083	236.75	334	615.333	459.467			7	12.9167	30	14.1667	24.8333	49.1667	24.5	47.25	38.0833			7	2.91667	7.25	3.33333	4.66667	13.8333	7.58333	11.3333	19
8	1145.5	429.833	1519.42	697	859.75	483.167	1258.25	1586.17			8	151	341	755.583	122.5	230.5	297.75	357.417	140.5			8	37.1167	38.1667	33.75	34.3333	31.6667	36.5	35.3333	30.3333
Average	805.354	716.554	986.771	467.458	808.396	771.25	927.062	904.367			Average	268.833	194.604	464.354	141.312	211.146	294.146	240.417	143.229			Average	26.425	21.0833	24.5625	25.4792	28.1458	29.2083	25.2083	24.4167
St Dev	239.877	409.661	480.606	197.057	406.526	434.264	306.208	583.244			St Dev	236.254	187.682	317.19	102.035	136.515	198.648	226.701	131.593			St Dev	16.5437	15.2043	14.2314	13.9444	9.66484	14.805	10.3453	6.26794
Diabetic	850.194	720.6	1198.5	436.917	998.944	917	1030.97	1052.67			Diabetic	354.139	249.472	614.417	180.139	265.139	384.028	304.806	178.278			Diabetic	34.2611	25.6944	31.6389	32.4167	32.9167	36.4167	29.8333	26.2222
SD	272.485	501.632	278.385	229.456	173.326	394.232	275.43	615.063			SD	200.153	186.477	125.704	81.066	102.289	103.533	228.505	136.398			SD	6.48966	14.8048	1.83017	1.70171	1.88378	4.12563	5.67401	6.27458
[truncated: 8 more columns]
