# Supplementary material for: Cutaneous sensitivity in unilateral trans-tibial amputees
Source: PLoS One. 2018 Jun 1;13(6):e0197557. doi: 10.1371/journal.pone.0197557 (PMC5983436; doi:10.1371/journal.pone.0197557)
Supplement: S2 Text — (XLSX) [file pone.0197557.s002.xlsx]

## Sheet: Control Subjects
	Monofilament Threshold (g)
Subject	R Tib	L Tib	Tibia	Heel	Quad	R Lat Calf	R Med Calf	L Lat Calf	L Med Calf	Overall Calf
1	4	2	3	10	1	15	1	1	6	5.75
2	1	1	1	4	1	4	1	1	1	1.75
3	2	2	2	4	2	1	1.4	6	1.4	2.45
4	1	2	1.5	1.4	0.4	1	2	0.6	0.4	1
AVG	2	1.75	1.875	4.85	1.1	5.25	1.35	2.15	2.2	2.7375

## Sheet: Amputee Subjects
	Monofilament Threshold (g)
Subject	A Tib	I Tib	Heel	Quad	Lat Resid	Med Resid	Lat Homol	Med Homol
5	60	100	300	1	300	300	180	180
6	60	1	300	1	60	15	4	8
7	1	8	100	0.6	1	0.6	4	1.4
8	180	26	300	1	6	10	8	0.6
AVG	75.25	33.75	250	0.9	91.75	81.4	49	47.5
