# Supplementary material for: Cutaneous sensitivity in unilateral trans-tibial amputees
Source: PLoS One. 2018 Jun 1;13(6):e0197557. doi: 10.1371/journal.pone.0197557 (PMC5983436; doi:10.1371/journal.pone.0197557)
Supplement: S3 Text — (XLSX) [file pone.0197557.s003.xlsx]

## Sheet: Control Subject
Subject	Reach 1 Distance (cm)	Reach 2 Distance (cm)	AVG
1	43	38	40.5
2	41.9	36.6	39.25
3	26	22	24
4	23.54	29.04	26.29
Subject	Reach 1 CoP	Reach 2 CoP	AVG
1	5.8	5.68	5.74
2	3.59	4.89	4.24
3	4.47	3.78	4.125
4	4.82	5.73	5.275

## Sheet: Amputee Subject
Subject	Reach 1 distance (cm)	Reach 2 distance (cm)	AVG
5	15	18	16.5
6	10.11	12.31	11.21
7	24.73	29.56	27.145
8	16.17	15.61	15.89
Average			17.6863
St Dev			6.73408
Subject	Reach 1 COP distance (cm)	Reach 2 COP distance (cm)	AVG
5	0.0242169	0.0167181	0.0204675
6	0.01327	0.012556	0.012913
7	0.0333239	0.0244996	0.0289117
8	0.0266482	0.0174395	0.0220438
Average			0.021084
St Dev			0.00656607
